# Supplementary material for: The Premature Infants’ Gut Microbiota Assembly and Neurodevelopment (PIGMAN) Cohort Study: Protocol for a Prospective, Longitudinal Cohort Study
Source: Children (Basel). 2025 Dec 3;12(12):1644. doi: 10.3390/children12121644 (PMC12732262; doi:10.3390/children12121644)
Supplement: Supplementary file 1 [file children-12-01644-s001.zip]

Archive with 1 entries (1 files):
- children-3845722-supplementary.pdf
